# Supplementary material for: Impact of Roasted Yellow Split Pea Flour on Dough Rheology and Quality of Fortified Wheat Breads
Source: Foods. 2021 Aug 7;10(8):1832. doi: 10.3390/foods10081832 (PMC8391420; doi:10.3390/foods10081832)
Supplement: Supplementary file 1 [file foods-10-01832-s001.zip]

Archive with 1 entries (1 files):
- Supplementary - foods - 1289337.pdf
